# Supplementary material for: Long COVID Prevalence and Risk Factors: A Systematic Review and Meta-Analysis of Prospective Cohort Studies
Source: Biomedicines. 2025 Nov 24;13(12):2859. doi: 10.3390/biomedicines13122859 (PMC12730990; doi:10.3390/biomedicines13122859)
Supplement: Supplementary file 1 [file biomedicines-13-02859-s001.zip]

Archive with 1 entries (1 files):
- biomedicines-3963994-supplementary.pdf
